# Supplementary material for: Peripheral vascular disease assessment in the lower limb: a review of current and emerging non-invasive diagnostic methods
Source: Biomed Eng Online. 2018 May 11;17:61. doi: 10.1186/s12938-018-0494-4 (PMC5948740; doi:10.1186/s12938-018-0494-4)
Supplement: Supplementary file 1 — Additional file 1: Table S1. Summary of the performance of the discussed noninvasive methods used for PVD diagnosis. [file 12938_2018_494_MOESM1_ESM.xlsx]

## Sheet: Sheet1
					Peripheral Arterial Disease				Chronic Venous Insufficiency				Deep Vein Thrombosis
	Methods	References	Compared to	No. Subjects (Control/Patient)	Sensitivity	Specificity	Accuracy	Test Timing	Sensitivity	Specificity	Accuracy	Test Timing	Sensitivity	Specificity	Accuracy	Test Timing	Ease of Use	Required Training	localization
	Air Plethysmography	Harada et al. [74]	Descending Phlebography (venography)	31*(0/31)	N/A	N/A	N/A	N/A	0.73	1	0.81	N/A	N/A	N/A	N/A	N/A	Easier than strain gauge and photo plethysmography	Not Given	Above and Below knee
	Air Plethysmography	Criado et al. [35]	Duplex Scanning and Venography	186*(61/125)	N/A	N/A	N/A	N/A	0.8	0.94	Not Given	N/A	N/A	N/A	N/A	N/A	Not Given	Not Given	Not Given
	Air Plethysmography	Bays et al. [50]	Duplex Ultrasound	20*(10/10)	N/A	N/A	N/A		70%-100%	90%100%	Not Given	more time required compared to PPG					Not Given	Not Given	APG can localize reflux to the deep or superficial venous system but does not identify the exact site of reflux.
	Strain-gauge Plethysmography	Rosfors et al. [42]	Color Duplex Ultrasound	119(63/56)	N/A	N/A	N/A	N/A	96%-98% (venous disorder)	Not Given	Not Given	Not Given	96%-98% (venous disorder)	Not Given	Not Given	Not Given	Not Given	Not Given	Not Given
	Photo Plethysmography (PPG)	Allen et al. [48]	ABI	107(63/44)	0.906	0.889	0.902	quick	N/A	N/A	N/A	N/A	N/A	N/A	N/A	N/A	easy to use	Not Given	Not Given
	Photo Plethysmography (PPG)	Ro et al. [49]	Angiography	194*(31/163)	0.816	0.774	Not Given	Less time compared to ABI	N/A	N/A	N/A	N/A	N/A	N/A	N/A	N/A	Not Given	No specialized training required	Not Given
	Photo Plethysmography (PPG)	Bays et al. [50]	Duplex Ultrasound	20*(10/10)	N/A	N/A	N/A	N/A	1	0.6	Not Given	less time required compared to Duplex ultrasound and APG	N/A	N/A	N/A	N/A	Simple	Not Given	poor at localization
	Photo Plethysmography (PPG)	Sarin et al. [51]	Duplex Ultrasound	304*(80/224)	N/A	N/A	N/A	N/A	74%-79%	0.61	Not Given	Not Given	N/A	N/A	N/A	N/A	Relatively easy to perform	Not Given	Not Given
	Photo Plethysmography (LRR)	Mitrani et al. [52]	Venography	69 (45/24)	N/A	N/A	N/A	N/A	N/A	N/A	N/A	N/A	83%-96%	71%-89%	Not Given	N/A	Simple	No specialized training required	Not Given
	Photo Plethysmography (LRR)	Arora et al. [53]	Venography	69* (41/28)	N/A	N/A	N/A	N/A	N/A	N/A	N/A	N/A	0.964	0.829	Not Given	10 minutes	Easy to perform and interpret	It is not operator dependant, minimal training required.	Suitable for diagnosing isolated calf DVT
	Photo Plethysmography (LRR)	Thomas et al. [54]	Venography	131* (61/70)	N/A	N/A	N/A	N/A	N/A	N/A	N/A	N/A	0.92	0.84	0.878	N/A	Simple	Not Given	Not Given
	Photo Plethysmography (PPG)	Tan et al. [55]	Venography or duplex imaging	103*(66/37)	N/A	N/A	N/A	N/A	N/A	N/A	N/A	N/A	1	35%-56%	Not Given	N/A	Not Given	Not Given	Not Given
	Impedance Plethysmography	Anderson [36]	Arteriography (Angiography)	61*(28/33)	>90%	>90%	Not Given	Not Given	N/A	N/A	N/A	N/A	N/A	N/A	N/A	N/A	More convenient than water/air plethysmography	Not Given	Not Given
	Impedance Plethysmography	Anderson [36]	Doppler	41 (0/41)	N/A	N/A	N/A	N/A	Not Given	Not Given	>90%	Not Given	N/A	N/A	N/A	N/A	More convenient than water/air plethysmography	Not Given	Not Given
	Impedance Plethysmography	Anderson [36]	Venography	Not Given	N/A	N/A	N/A	N/A	N/A	N/A	N/A	N/A	Not Given	Not Given	>94%	Not Given	More convenient than water/air plethysmography	Not Given	Not Given
	Impedance Plethysmography	Mašanauskienė [61]	ABI	62 (21/41)	0.732	0.96	Not Given	Not Given	N/A	N/A	N/A	N/A	N/A	N/A	N/A	N/A	simply done	requires no special staff training and	No
	Impedance Plethysmography	Hull et al. [64]	Venography	200 (114/86)	N/A	N/A	N/A	N/A	N/A	N/A	N/A	N/A	0.94	0.91	0.925	Not Given	Not Given	Not Given	Not Given
	Impedance Plethysmography	Toy et al. [65]	Venography	25*(9/16)	N/A	N/A	N/A	N/A	N/A	N/A	N/A	N/A	0.94	1	0.96	Not Given	Not Given	Not Given	Not Given
	Impedance Plethysmography	Flanigan et al. [66]	Venography	207* (98/109)	N/A	N/A	N/A	N/A	N/A	N/A	N/A	N/A	0.904	0.757	0.807	Not Given	Easily done	short training required	less accurate in localizing the site of thrombosis comapred to doppler
	Impedance Plethysmography	Cooperman et al. [67]	Venography	98*	N/A	N/A	N/A	N/A	N/A	N/A	N/A	N/A	0.87	0.96	0.94	Not Given	Not Given	Not Given	Not Given
	Impedance Plethysmography	Liapis et al. [68]	Venography	308*(169/139)	N/A	N/A	N/A	N/A	N/A	N/A	N/A	N/A	0.91	0.89	0.9	Not Given	Not Given	Not Given	Not Given
	Impedance Plethysmography	Peters et al. [69]	Venography	185(124/61)	N/A	N/A	N/A	N/A	N/A	N/A	N/A	N/A	0.84	0.93	0.8973	Not Given	Not Given	Not Given	Not Given
	Impedance Plethysmography	Cruickshank et al. [70]	Venography	1010*(812/198)	N/A	N/A	N/A	N/A	N/A	N/A	N/A	N/A	0.129	0.981	Not Given	Not Given	Not Given	Not Given	Not Given
	Impedance Plethysmography	Paiement et al. [72]	Venography	937*(864/73)	N/A	N/A	N/A	N/A	N/A	N/A	N/A	N/A	0.123	0.991	0.92	Not Given	Not Given	Not Given	Not Given
	Impedance Plethysmography	Agnelli et al. [73]	Venography	440* (295/145)	N/A	N/A	N/A	N/A	N/A	N/A	N/A	N/A	0.19	0.91	0.67	Not Given	Not Given	Not Given	Not Given
	Impedance Plethysmography	Sinton et al [63]	Venography	85 legs	N/A	N/A	N/A	N/A	N/A	N/A	N/A	N/A	Not Given	Not Given	Not Given	Not Given	particulary convenient test	Not Given	Not Given
	Impedance Plethysmography	Lynch et al [62]	Venography	Review-Symptomatic poplulation	N/A	N/A	N/A	N/A	N/A	N/A	N/A	N/A	87% to 98%	Not Given	Not Given	Not Given	Not Given	Not Given	Yes
	Impedance Plethysmography	Lynch et al [62]	Venography	Review- Asymptomatic population	N/A	N/A	N/A	N/A	N/A	N/A	N/A	N/A	12% to 64%	Not Given	Not Given	Not Given	Not Given	Not Given	Yes
	B-mode Doppler Ultrasound	Dauzat et al [84]	Venography	145 (45/100)	N/A	N/A	N/A	N/A	N/A	N/A	N/A	N/A	0.94	1	0.96	Not Given	Not Given	Not Given	Not Given
	B-mode Doppler Ultrasound	Sullivan et al [86]	Venography	23*(12/11)	N/A	N/A	N/A	N/A	N/A	N/A	N/A	N/A	1	0.92	0.96	25 minutes	Not Given	Not Given	Yes
	B-mode Doppler Ultrasound	O’Leary et al. [85]	Venography	50 (25/25)	N/A	N/A	N/A	N/A	N/A	N/A	N/A	N/A	0.88	0.96	0.92	Mean examination time: 25 minutes	simpe and easy to perform in most patients	Requires degrees of expertise	Yes
	Duplex ultrasound	Cronan et al. [96]	Venography	51(23/28)	N/A	N/A	N/A	N/A	N/A	N/A	N/A	N/A	0.89	1	0.95	12-15 minutes	easily performed	Not Given	Yes
	Duplex ultrasound	Aly et al. [92]	Angiography	177*	0.92	0.99	Not Given	Not Given	N/A	N/A	N/A	N/A	N/A	N/A	N/A	N/A	Not Given	trained vascular technologists required	Not Given
	Duplex ultrasound	Linke et al. [91]	Angiography	46*	0.89	0.95	0.93	40-90 minutes	N/A	N/A	N/A	N/A	N/A	N/A	N/A	N/A	Not Given	accuracy is dependent to the experience of the operator	Not Given
	Duplex ultrasound	Bergamini et al. [93]	Angiography	80* (28/52)	0.8	0.95	0.91	Not Given	N/A	N/A	N/A	N/A	N/A	N/A	N/A	N/A	Difficult in identifying some of the stenosis.	Not Given	Yes.
	Duplex ultrasound	Eiberg et al. [88]	Angiography	169 (0/169)	0.88	0.79	Not Given	45 minutes	N/A	N/A	N/A	N/A	N/A	N/A	N/A	N/A	Not Given	Requires highly trained and experienced technican	Not Given
	Duplex ultrasound-color Doppler	whelan et al. [89]	Arteriography (Angiography)	51 (8/43)	92%-95%	97%-99%	96%-98%	30-45 minutes	N/A	N/A	N/A	N/A	N/A	N/A	N/A	N/A	easy	experienced technologist required	It can localize quickly
	Duplex ultrasound	Khilnani et al. [94]	N/A	N/A	N/A	N/A	N/A	N/A	N/A	N/A	N/A	N/A	N/A	N/A	N/A	N/A	Not Given	A comprehensive knowledge of the anatomy of venous system is required	Yes
	Duplex ultrasound	Goodacre et al. [97]	Venography	Review	N/A	N/A	N/A	N/A	N/A	N/A	N/A	N/A	75-96%	0.94	Not Given	Not Given	Not Given	training and experience of operator affects sensitivity.	Yes.
	Ankle Brachial Index (ABI)	Vega et al. [111]	Angiography	158*(27/131)	95%-97%	56%-89%	Not Given	requires a substantial amount of time	N/A	N/A	N/A	N/A	N/A	N/A	N/A	N/A	Not Given	prior training is required	Not Given
	Ankle Brachial Index (ABI)	Wikström [56]	Angiography	533* (421/112)	15%-20%	0.99	Not Given	At least 45 minutes	N/A	N/A	N/A	N/A	N/A	N/A	N/A	N/A	Not Given	Not Given	Not Given
	Ankle Brachial Index (ABI)	Parameswaran et al. [115]	Doppler waveform analysis	114*(79/35)	0.63	0.97	0.86	Not Given	N/A	N/A	N/A	N/A	N/A	N/A	N/A	N/A	Not Given	Needs special training	Not Given
	Ankle Brachial Index (ABI)	Lijmer et al. [117]	Angiography	106*(0/106)	0.79	0.97	Not Given	Not Given	N/A	N/A	N/A	N/A	N/A	N/A	N/A	N/A	Not Given	Not Given	Not Given
	Ankle Brachial Index (ABI)	Schröder et al. [112]	Duplex Ultrasound	216 (103/113)	0.68	0.99	0.91	Not Given	N/A	N/A	N/A	N/A	N/A	N/A	N/A	N/A	Simple	Not Given	Not Given
	Ankle Brachial Index (ABI)	Niazi et al. [113]	Angiography	208*(42/166)	0.68	0.83	0.69	Not Given	N/A	N/A	N/A	N/A	N/A	N/A	N/A	N/A	Simple	Not Given	Not Given
	Ankle Brachial Index (ABI)	Guo et al. [114]	Angiography	298 (277/21)	0.91	0.86	Not Given	Not Given	N/A	N/A	N/A	N/A	N/A	N/A	N/A	N/A	Simple	Not Given	Not Given
	Ankle Brachial Index (ABI)	Premalatha et al. [116]	Duplex Ultrasound	94 (26/68)	0.706	0.885	0.76	Not Given	N/A	N/A	N/A	N/A	N/A	N/A	N/A	N/A	technically less difficult compared to Duplex Ultrasound	Not Given	Not Given
	Ankle Brachial Index (ABI)	Williams et al. [118]	Duplex Ultrasound	130*(93/37)	53%-100%	88%-100%	84%-95%	Not Given	N/A	N/A	N/A	N/A	N/A	N/A	N/A	N/A	Not Given	Not Given	Not Given
	Toe Brachial Index (TBI)	Williams et al. [118]	Duplex Ultrasound	130*(93/37)	91%-100%	61%-81%	71%-87%	Not Given	N/A	N/A	N/A	N/A	N/A	N/A	N/A	N/A	Not Given	Not Given	Not Given
	Toe Brachial Index (TBI)	Park et al. [152]	Angiography	30* (17/13)	1	1	1	Particpnats were asked for 15 minutes rest before the test	N/A	N/A	N/A	N/A	N/A	N/A	N/A	N/A	Simple but optimal conditions required	Trained vascu;ar nurses required	Not Given
	Ankle Brachial Index (ABI)	Xu et al. [57]	N/A	Review	61%-95%	56%-90%	Not Given	Not Given	N/A	N/A	N/A	N/A	N/A	N/A	N/A	N/A	Simple	well trained technician required	Not Given
	Ankle Brachial Index (ABI)	Dhaliwal et al. [28]	N/A	N/A	N/A	N/A	N/A	N/A	N/A	N/A	N/A	N/A	N/A	N/A	N/A	N/A	Simple	Not Given	No
	Toe Brachial Index (TBI)	Høyer et al [130]	Angiography	Review	90%-100%	65-100%	Not Given	Not Given	N/A	N/A	N/A	N/A	N/A	N/A	N/A	N/A	Not Given	Not Given	Not Given
	Vascular Optical Tomographic Imaging	Khalil et al. [165]	ABI reading and ultrasound	10 non-diabetic patients with PAD, 10 diabetic patients with PAD, and 20 healthy volunteers	0.85	0.73	0.8	Not Given	N/A	N/A	N/A	N/A	N/A	N/A	N/A	N/A	Not Given	Not Given	Yes
	N/A	This was not the purpose of the paper/book.
	Not Given	No information about this was given in this paper.
	Review	Review Study
